# Supplementary material for: Transforming gastrointestinal helminth parasite identification in vertebrate hosts with metabarcoding: a systematic review
Source: Parasit Vectors. 2024 Jul 19;17:311. doi: 10.1186/s13071-024-06388-1 (PMC11265005; doi:10.1186/s13071-024-06388-1)
Supplement: Supplementary file 1 — Additional file 1: Table S1. Information extracted from the 62 studies included used in our literature review, including citation, year of publication, host species, host taxonomic group, genetic marker used, helminth parasites detected, type of sample used, DNA extraction method used, sequencing approach used, bioinformatic pipeline used, bioinformatic database used and location of sampling sites. [file 13071_2024_6388_MOESM1_ESM.xlsx]

## Sheet: S1
Review number	Year of Publication	Reference	Host species	Host taxonomic group	Marker gene	Helminth phylum detected	Higher helminth classification	Extraction method	Isolated parasites before extraction (yes/no/both)	Sequencing platform	Bioinformatic pipeline	Bioinformatic database	Sample type	Sampling country	Sampling locations
1	2014	Tanaka, R., Hino, A., Tsai, I. J., Palomares-Rius, J. E., Yoshida, A.,Ogura, Y., Hayashi, T., Maruyama, H. and Kikuchi, T. (2014). Assessment of helminth biodiversity in wild rats using 18S rDNA based metagenomics. PLoS ONE. 9:e110769	Wild rats	Mammal	18S	Platyhelminth, nematoda	Nematode, cestode	MoBio PowerSoil DNA	No	Illumina MiSeq	QIIME	SILVA	Fecal	Japan	Miyazaki City, Japan
2	2015	Aivelo, T., Medlar, A., Löytynoja, A., Laakkonen, J. and Jernvall, J. (2015). Tracking year-to-year changes in intestinal nematode communities of rufous mouse lemurs (Microcebus rufus). Parasitology, (142), 1095–1107	Rufous mouse lemurs	Mammal	18S	Nematoda	Nematode	Isopropanol precipitation	Yes	Roche 454	Séance	NCBI GenBank	Fecal	Madagascar	Ranomafana National Park, Madagascar
3	2015	Lott M. J., Hose, G. C. and Power, M. L. (2015). Parasitic nematode communities of the red kangaroo, Macropus rufus: richness and structuring in captive systems. Parasitology Research (114), 2925–2932.	Red kangaroo	Mammal	ITS2	Nematoda	Nematode	Bioline ISOLATE Fecal	No	Illumina MiSeq	Mothur	NCBI GenBank	Fecal	Australia	Adelaide Zoo, Australia; Cairns Tropical Zoo, Australia; Cleland Wildlife Park, Australia; Healesville Sanctuary, Australia; Lone Pine Koala Sanctuary, Australia; Perth Zoo, Australia; Taronga Zoo, Australia
4	2021	Beaumelle, C., Redman, E. M., de Rijke, J., Wit, J., Benabed, S., Debias, F., Duhayer, J., Pardonnet, S., Poirel, M. T., Capron, G., Chabot, S., Rey, B., Yannic, G., Gilleard, J. S., and Bourgoin, G. (2021). Metabarcoding in two isolated populations of wild roe deer (Capreolus capreolus) reveals variation in gastrointestinal nematode community composition between regions and among age classes. Pa…	Roe deer	Mammal	ITS2	Nematoda	Nematode	Qiagen DNeasy powerSoil	Yes	Illumina MiSeq	DADA2	NCBI GenBank	Fecal	France	Chize, France; Trois Fontaines, France
5	2018	Aivelo, T., Harris, K., Cadle, J., and Wright, P. (2018)a. Exploring non-invasive sampling of parasites by metabarcoding gastrointestinal nematodes in Madagascar frog species. Basic and Applied Herpetology, 32, 29–40. https://doi.org/10.11160/bah..92	Madagascar frogs	Amphibian	18S	Nematoda	Nematode	Isopropanol precipitation	Yes	Roche 454	Séance	NCBI GenBank	Fecal	Madagascar	Ranomafana National Park, Madagascar
6	2023	Davey, M. L., Kamenova, S., Fossøy, F., Solberg, E. J., Davidson, R., Mysterud, A., and Rolandsen, C. M. (2023). Faecal metabarcoding provides improved detection and taxonomic resolution for non-invasive monitoring of gastrointestinal nematode parasites in wild moose populations. Parasites and Vectors, 16(1). https://doi.org/10.1186/s13071-022-05644-6	Moose	Mammal	ITS2	Nematoda	Nematode	QIAmp Fast DNA stool mini, MP soil	No	Illumina MiSeq	DADA2	NCBI GenBank, Nemabiome ITS2 database	Fecal	Norway	Trondelag County, Norway
7	2021	Davey, M. L., Utaaker, K. S., and Fossøy, F. (2021). Characterizing parasitic nematode faunas in faeces and soil using DNA metabarcoding. Parasites and Vectors, 14(1). https://doi.org/10.1186/s13071-021-04935-8	Reindeer	Mammal	ITS2	Nematoda	Nematode	MP fast DNA spinkit	No	Illumina MiSeq	DADA2	NCBI GenBank	Fecal	Norway	Knutshø, Norway; Forelhogna, Norway
8	2018	Pafčo, B., Čížková, D., Kreisinger, J. et al. (2018) Metabarcoding analysis of strongylid nematode diversity in two sympatric primate species. Sci Rep 8, 5933. https://doi.org/10.1038/s41598-018-24126-3	Primates	Mammal	ITS2	Nematoda	Nematode	MoBio PowerSoil DNA	Both	Illumina MiSeq	DADA2	NCBI GenBank	Fecal	Central African Republic	Dzanga-Ndoki National Park in Dzanga-Sangha Protected Areas, Central African Republic
9	2018	Avramenko, R.W., Bras, A., Redman, E.M. et al. (2018) High species diversity of trichostrongyle parasite communities within and between Western Canadian commercial and conservation bison herds revealed by nemabiome metabarcoding. Parasites Vectors 11, 299.	Bison	Mammal	ITS2	Nematoda	Nematode	Not specified	Yes	Illumina MiSeq	Mothur	Public databases, not specified	Fecal	Canada	British Columbia, Canada; Alberta, Canada; Saskatchewan, Canada; Manitoba, Canada; Elk Island National Park, Alberta, Canada; Grasslands National Park, Saskatchewan, Canada
10	2018	Greiman, S. E., Cook, J. A., Tkach, V. v., Hoberg, E. P., Menning, D. M., Hope, A. G., Sonsthagen, S. A., and Talbot, S. L. (2018). Museum metabarcoding: A novel method revealing gut helminth communities of small mammals across space and time. International Journal for Parasitology, 48(13), 1061–1070. https://doi.org/10.1016/j.ijpara.2018.08.001	Shrews	Mammal	28S, 16S, 12S	Platyhelminth, nematoda	Cestode, Nematode	ZR fecal MiniPrep	No	Illumina MiSeq	Mothur	Personal reference database	GI tracts	United States	Museum of Southwestern Biology at University of New Mexico, Albuquerque, United States
11	2020	McCosker, C., Flanders, K., Ono, K., Dufault, M., Mellone, D., and Olson, Z. (2020). Metabarcoding Fecal DNA Reveals Extent of Halichoerus grypus (Gray Seal) Foraging on Invertebrates and Incidence of Parasite Exposure. Northeastern Naturalist, 27(4), 681–700. https://doi.org/10.1656/045.027.0409	Gray seal	Mammal	18S	Platyhelminth, nematoda	Nematode, cestode, trematode	QIAamp DNA stool mini kit	No	Illumina MiSeq	QIIME	NCBI GenBank	Fecal	United States	Monomoy Island, Massachusetts, United States; Muskeget Island, Massachusetts, United States
12	2022	Cabodevilla, X., Gómez-Moliner, B. J., Abad, N., and Madeira, M. J. (2022). Simultaneous analysis of the intestinal parasites and diet through eDNA metabarcoding. Integrative Zoology. https://doi.org/10.1111/1749-4877.12634	Birds	Bird	18S	Platyhelminth, nematoda	Nematode, platyhelminthes (cestode, trematode)	QIAamp DNA stool mini kit	No	Illumina MiSeq	USEARCH	SILVA	Fecal	Spain	Lleida, Spain; Ciudad Real, Spain
13	2022	Couch, C., Sanders, J., Sweitzer, D., Deignan, K., Cohen, L., Broughton, H., Steingass, S., and Beechler, B. (2022). The relationship between dietary trophic level, parasites and the microbiome of Pacific walrus (Odobenus rosmarus divergens). Proceedings of the Royal Society B: Biological Sciences, 289(1972). https://doi.org/10.1098/rspb.2022.0079	Pacific walrus	Mammal	18S	Acanthocephala, platyhelminth, nematoda	Nematode, platyhelminthes (cestode, trematode), acanthocephala	Qiagen PowerSoil Pro	No	Illumina MiSeq	Mothur	PR2	Fecal	United States	St. Lawrence Island, Alaska
14	2021	Poissant, J., Gavriliuc, S., Bellaw, J., Redman, E. M., Avramenko, R. W., Robinson, D., Workentine, M. L., Shury, T. K., Jenkins, E. J., McLoughlin, P. D., Nielsen, M. K., and Gilleard, J. S. (2021). A repeatable and quantitative DNA metabarcoding assay to characterize mixed strongyle infections in horses. International Journal for Parasitology, 51(2–3), 183–192. https://doi.org/10.1016/j.ijpara.…	Feral horses	Mammal	ITS2	Nematoda	Nematode	Avramenko protocol	Yes	Illumina MiSeq	DADA2	Nemabiome ITS2 database	Fecal	Canada, United States	Sable Island, Nova Scotia; Sundre, Alberta; Lexington, Kentucky
15	2018	Swift, J. F., Lance, R. F., Guan, X., Britzke, E. R., Lindsay, D. L., and Edwards, C. E. (2018). Multifaceted DNA metabarcoding: Validation of a noninvasive, next-generation approach to studying bat populations. Evolutionary Applications, 11(7), 1120–1138. https://doi.org/10.1111/eva.12644	Big brown bats	Mammal	18S	Platyhelminth, nematoda	Nematode, trematode	Modified CTAB protocol	No	Illumina MiSeq	OBITOOLS	NCBI GenBank	Fecal	United States	Crane, Indiana
16	2015	Avramenko, R. W., Redman, E. M., Lewis, R., Yazwinski, T. A., Wasmuth, J. D., and Gilleard, J. S. (2015). Exploring the gastrointestinal “nemabiome”: Deep amplicon sequencing to quantify the species composition of parasitic nematode communities. PLoS ONE, 10(12). https://doi.org/10.1371/journal.pone.0143559	Cattle	Mammal	ITS2	Nematoda	Nematode	Avramenko protocol	Yes	Illumina MiSeq	Custom pipeline	NCBI GenBank	Fecal	Canada	Calgary, Alberta
17	2020	Wang, T., Avramenko, R. W., Redman, E. M., Wit, J., Gilleard, J. S., and Colwell, D. D. (2020). High levels of third-stage larvae (L3) overwinter survival for multiple cattle gastrointestinal nematode species on western Canadian pastures as revealed by ITS2 rDNA metabarcoding. Parasites and Vectors, 13(1). https://doi.org/10.1186/s13071-020-04337-2	Cattle	Mammal	ITS2	Nematoda	Nematode	Qiagen DNeasy PowerSoil	Yes	Illumina MiSeq	Mothur	Public databases, not specified	Fecal	Canada	Alberta, Canada
18	2022	Francis, E. K., and Šlapeta, J. (2022). A new diagnostic approach to fast-track and increase the accessibility of gastrointestinal nematode identification from faeces: FECPAKG2 egg nemabiome metabarcoding. International Journal for Parasitology, 52(6), 331–342. https://doi.org/10.1016/j.ijpara.2022.01.002	Cattle, goats	Mammal	ITS2	Nematoda	Nematode	Meridian Bioscience Isolate II Faecal DNA Kit	Both	Illumina MiSeq	DADA2	Nemabiome ITS2 database	Fecal	Australia	New South Wales, Australia
19	2022	Sargison N, Chambers A, Chaudhry U, et al.(2022) Faecal egg counts and nemabiome metabarcoding highlight the genomic complexity of equine cyathostomin communities and provide insight into their dynamics in a Scottish native pony herd. International Journal for Parasitology. 52(12):763-774.	Native Scottish ponies	Mammal	ITS2	Nematoda	Nematode	Lysis reagent, proteinase K, DTT	Yes	Illumina MiSeq	Mothur	NCBI GenBank	Fecal	United Kingdom	Argyll, Scotland
20	2022	Chan, A. H. E., Saralamba, N., Saralamba, S., Ruangsittichai, J., Chaisiri, K., Limpanont, Y., Charoennitiwat, V., and Thaenkham, U. (2022). Sensitive and accurate DNA metabarcoding of parasitic helminth mock communities using the mitochondrial rRNA genes. Scientific Reports, 12(1). https://doi.org/10.1038/s41598-022-14176-z	Humans	Mammal	12S, 16S	Platyhelminth, nematoda	Cestode, Trematode, Nematode	QIAmp PowerFecal	Yes	Illumina MiSeq	Custom pipeline	NCBI GenBank	Fecal	Thailand	Department of Helminthology, Faculty of Tropical Medicine, Mahidol University, Thailand
21	2018	Aivelo, T., Medlar, A., Löytynoja, A., Laakkonen, J., and Jernvall, J. (2018)b. Metabarcoding Gastrointestinal Nematodes in Sympatric Endemic and Nonendemic Species in Ranomafana National Park, Madagascar. International Journal of Primatology, 39(1), 49–64. https://doi.org/10.1007/s10764-017-0010-x	Mouse lemurs, primates, rodents, frogs, dogs	Mammal, amphibian	18S	Nematoda	Nematode	Isopropanol precipitation	Yes	Roche 454	Séance	NCBI GenBank	Fecal	Madagascar	Ranomafana National Park, Madagascar
22	2021	Costa-Junior, L. M., Chaudhry, U. N., Silva, C. R., Sousa, D. M., Silva, N. C., Cutrim-Júnior, J. A. A., Brito, D. R. B., and Sargison, N. D. (2021). Nemabiome metabarcoding reveals differences between gastrointestinal nematode species infecting co-grazed sheep and goats. Veterinary Parasitology, 289. https://doi.org/10.1016/j.vetpar.2020.109339	Sheep, goats	Mammal	ITS2	Nematoda	Nematode	Lysis reagent, proteinase K, DTT	Yes	Illumina MiSeq	Mothur	Nemabiome ITS2 database	Fecal	Brazil	Northeastern Brazil
23	2020	Queiroz, C., Levy, M., Avramenko, R., Redman, E., Kearns, K., Swain, L., Silas, H., Uehlinger, F., and Gilleard, J. S. (2020). The use of ITS-2 rDNA nemabiome metabarcoding to enhance anthelmintic resistance diagnosis and surveillance of ovine gastrointestinal nematodes. International Journal for Parasitology: Drugs and Drug Resistance, 14, 105–117. https://doi.org/10.1016/j.ijpddr.2020.09.003	Sheep	Mammal	ITS2	Nematoda	Nematode	Avramenko protocol	Yes	Illumina Desktop	Mothur	Nemabiome ITS2 database	Fecal	Canada	British Columbia, Canada; Alberta, Canada; Saskatchewan, Canada; Manitoba, Canada
24	2019	Scheifler, M., Ruiz-Rodríguez, M., Sanchez-Brosseau, S., Magnanou, E., Suzuki, M. T., West, N., Duperron, S., and Desdevises, Y. (2019). Characterization of ecto- And endoparasite communities of wild Mediterranean teleosts by a metabarcoding approach. PLoS ONE, 14(9). https://doi.org/10.1371/journal.pone.0221475	Fish	Fish	16S	Platyhelminth, nematoda	Nematode, platyhelminth	Zymo QuickDNA	No	Illumina MiSeq	USEARCH, QIIME	SILVA	Intestine	France	Bay of Banyuls-sur-Mer, France
25	2022	Titcomb, G. C., Pansu, J., Hutchinson, M. C., Tombak, K. J., Hansen, C. B., Baker, C. C. M., Kartzinel, T. R., Young, H. S., and Pringle, R. M. (2022). Large-herbivore nemabiomes: patterns of parasite diversity and sharing. Proceedings of the Royal Society B: Biological Sciences, 289(1974). https://doi.org/10.1098/rspb.2021.2702	Large African herbivores	Mammal	ITS2	Nematoda	Nematode	Zymo Xpedition Soil/Fecal DNA MiniPrep	No	Illumina MiSeq	OBITOOLS	Nemabiome ITS2 database	Fecal	Kenya	Mpala Research Centre and Conservancy, Kenya
26	2021	Wang, T., Redman, E. M., Morosetti, A., Chen, R., Kulle, S., Morden, N., McFarland, C., Vineer, H. R., Colwell, D. D., Morgan, E. R., and Gilleard, J. S. (2021). Seasonal epidemiology of gastrointestinal nematodes of cattle in the northern continental climate zone of western Canada as revealed by internal transcribed spacer-2 ribosomal DNA nemabiome barcoding. Parasites and Vectors, 14(1). https:…	Cattle	Mammal	ITS2	Nematoda	Nematode	Qiagen DNeasy PowerSoil	Yes	Illumina MiSeq	DADA2	Nemabiome ITS2 database	Fecal	Canada	Alberta, Canada
27	2022	Kim, S. L., Choi, J. H., Yi, M. hee, Lee, S., Kim, M., Oh, S., Lee, I. Y., Jeon, B. Y., Yong, T. S., and Kim, J. Y. (2022). Metabarcoding of bacteria and parasites in the gut of Apodemus agrarius. Parasites and Vectors, 15(1). https://doi.org/10.1186/s13071-022-05608-w	Striped field mouse	Mammal	18S	Platyhelminth, nematoda	Nematode, cestode, trematode	MP Biomedical Fast DNA SPIN	Yes	Illumina iSeq 100	USEARCH	NCBI GenBank	Cecal lumen	South Korea	Wonju, Gangwon-do, Korea; Gangneung, Gangwon-do, Korea
28	2022	de Seram, E. L., Redman, E. M., Wills, F. K., de Queiroz, C., Campbell, J. R., Waldner, C. L., Parker, S. E., Avramenko, R. W., Gilleard, J. S., and Uehlinger, F. D. (2022). Regional heterogeneity and unexpectedly high abundance of Cooperia punctata in beef cattle at a northern latitude revealed by ITS-2 rDNA nemabiome metabarcoding. Parasites and Vectors, 15(1). https://doi.org/10.1186/s13071-02…	Cattle	Mammal	ITS2	Nematoda	Nematode	Avramenko protocol	Yes	Illumina MiSeq	Mothur	Nemabiome ITS2 database	Fecal	Canada	Alberta, Canada; Saskatchewan, Canada; Manitoba, Canada
29	2022	Beaumelle, C., Redman, E., Verheyden, H., Jacquiet, P., Bégoc, N., Veyssière, F., Benabed, S., Cargnelutti, B., Lourtet, B., Poirel, M. T., de Rijke, J., Yannic, G., Gilleard, J. S., and Bourgoin, G. (2022). Generalist nematodes dominate the nemabiome of roe deer in sympatry with sheep at a regional level. International Journal for Parasitology, 52(12), 751–761. https://doi.org/10.1016/j.ijpara.2…	Sheep, roe deer	Mammal	ITS2	Nematoda	Nematode	Qiagen DNeasy PowerSoil	Yes	Illumina MiSeq	DADA2	NCBI GenBank, Nemabiome ITS2 database	Fecal	France	Aurignac, South-Western France
30	2019	Pafčo, B., Kreisinger, J., Čížková, D., Pšenková-Profousová, I., Shutt-Phillips, K., Todd, A., Fuh, T., Petrželková, K. J., and Modrý, D. (2019). Genetic diversity of primate strongylid nematodes: Do sympatric nonhuman primates and humans share their strongylid worms? Molecular Ecology, 28(21), 4786–4797. https://doi.org/10.1111/mec.15257	Primates, humans	Mammal	ITS2	Nematoda	Nematode	Qiagen PowerSoil	No	Illumina MiSeq	DADA2	NCBI GenBank	Fecal	Central African Republic	Bai Hokou, Dzanga-Sangha Proteced Areas, Central African Republic; Mongambe, Dzanga-Sangha Proteced Areas, Central African Republic
31	2017	Avramenko, R. W., Redman, E. M., Lewis, R., Bichuette, M. A., Palmeira, B. M., Yazwinski, T. A., and Gilleard, J. S. (2017). The use of nemabiome metabarcoding to explore gastro-intestinal nematode species diversity and anthelmintic treatment effectiveness in beef calves. International Journal for Parasitology, 47(13), 893–902. https://doi.org/10.1016/j.ijpara.2017.06.006	Cattle	Mammal	ITS2	Nematoda	Nematode	Avramenko protocol	Yes	Illumina MiSeq	Mothur	Nemabiome ITS2 database	Fecal	Brazil, Canada, United States	Sao Paulo, Brazil; Ontario, Canada, British Columbia, Canada; Alberta, Canada; Saskatchewan, Canada; Manitoba, Canada; Quebec, Canada; Oklahoma, United States; Arkansas, United States; Nebraska, United States
32	2018	Aivelo, T., and Norberg, A. (2018). Parasite–microbiota interactions potentially affect intestinal communities in wild mammals. Journal of Animal Ecology, 87(2), 438–447. https://doi.org/10.1111/1365-2656.12708	Rufous mouse lemur	Mammal	18S	Platyhelminth, nematoda	Nematode, cestodes	Not specified	Yes	Roche 454	Séance	NCBI GenBank	Fecal	Madagascar	Ranomafana National Park, Madagascar
33	2022	Günther, B., Jourdain, E., Rubincam, L., Karoliussen, R., Cox, S. L., and Arnaud Haond, S. (2022). Feces DNA analyses track the rehabilitation of a free-ranging beluga whale. Scientific Reports, 12(1). https://doi.org/10.1038/s41598-022-09285-8	Beluga whales	Mammal	18S	Acanthocephala, platyhelminth, nematoda	Nematode, acanthocephala, cestode, trematode, monogenea	Qiagen PowerMax Soil	No	Illumina MiSeq	DADA2	SILVA	Fecal	Norway	Hammerfest Harbor, Norway
34	2022	Tabassum, N., Lee, J. H., Lee, S. R., Kim, J. U., Park, H., Kim, H. W., and Kim, J. H. (2022). Molecular Diet Analysis of Adélie Penguins (Pygoscelis adeliae) in the Ross Sea Using Fecal DNA. Biology, 11(2). https://doi.org/10.3390/biology11020182	Adélie penguins	Bird	18S	Platyhelminth, nematoda	Platyhelminthe, Nematode	Bioneer AccuPrep genomic DNA	No	Illumina MiSeq	Mothur, USEARCH	NCBI GenBank	Fecal	Antarctica	Ross Sea, Antarctica
35	2020	Montoya-Ciriaco, N., Gómez-Acata, S., Muñoz-Arenas, L. C., Dendooven, L., Estrada-Torres, A., Díaz De La Vega-Pérez, A. H., and Navarro-Noya, Y. E. (2020). Dietary effects on gut microbiota of the mesquite lizard, Sceloporus grammicus (Wiegmann, 1828) across different altitudes. Microbiome, 8(1). https://doi.org/10.1186/s40168-020-0783-6	Mesquite lizard	Reptile	18S, cox1	Platyhelminth, nematoda	Cestode, Nematode	Enzyme, detergent, thermal and chemical lysis methods combined	No	Illumina MiSeq	QIIME	SILVA	Fecal, GI tract	Mexico	La Malinche National Park, Mexico
36	2017	Lesniak, I., Franz, M., Heckmann, I., Greenwood, A. D., Hofer, H., and Krone, O. (2017)a. Surrogate hosts: Hunting dogs and recolonizing grey wolves share their endoparasites. International Journal for Parasitology: Parasites and Wildlife, 6(3), 278–286. https://doi.org/10.1016/j.ijppaw.2017.09.001	Dogs, gray wolves	Mammal	18S, cox1	Platyhelminth, nematoda	Nematode, cestode, trematode	Macherey-Nagl NucleoSpin Soil	No	Illumina MiSeq	USEARCH	NCBI GenBank	Fecal	Germany	Brandenburg/Saxony, Germany; Schleswige-Holstein, Germany;
37	2020	Watson, S. E., Hailer, F., Lecomte, N., Kafle, P., Sharma, R., Jenkins, E. J., Awan, M., L’Hérault, V., and Perkins, S. E. (2020). Parasites of an Arctic scavenger; the wolverine (Gulo gulo). International Journal for Parasitology: Parasites and Wildlife, 13, 178–185. https://doi.org/10.1016/j.ijppaw.2020.10.004	Wolverine	Mammal	18S	Platyhelminth, nematoda	Nematode, cestode	QIAamp DNA Stool Mini	No	Illumina MiSeq	QIIME, DADA2	NCBI GenBank, SILVA	Fecal, small intestine	Canada	Arviat, Nunavut, Canada; Baker Lake, Nunavut, Canada; Repulse Bay, Nunavut, Canada; Kugluktuk, Nunavut, Canada; Cambridge Bay, Nunavat, Canada
38	2022	Lance, R. F., Guan, X., Swift, J. F., Edwards, C. E., Lindsay, D. L., and Britzke, E. R. (2022). Multifaceted DNA metabarcoding of guano to uncover multiple classes of ecological data in two different bat communities. Evolutionary Applications, 15(7), 1189–1200. https://doi.org/10.1111/eva.13425	Little brown bat	Mammal	18S	Platyhelminth, nematoda	Nematode, platyhelminth	Cetrimonium bromide extraction	No	Illumina MiSeq	Custom pipeline, OBITOOLS	NCBI GenBank	Fecal	United States	Fort Drum Military Installation, New York, United States; Fort Huachuca Military Installation, Arizona, United States
39	2022	Briscoe, A. G., Nichols, S., Hartikainen, H., Knipe, H., Foster, R., Green, A. J., Okamura, B., and Bass, D. (2022). High-throughput sequencing of faeces provides evidence for dispersal of parasites and pathogens by migratory waterbirds. Molecular Ecology Resources, 22(4), 1303–1318. https://doi.org/10.1111/1755-0998.13548	Migratory waterbirds	Bird	18S	Acanthocephala, platyhelminth, nematoda	Nematode, cestode, trematode, acanthocephalan	MoBio PowerFecal	No	Illumina MiSeq	DADA2	NCBI GenBank	Fecal	Spain	Donana and Odiel National Parks, South-West Spain
40	2023	Masello, J. F., Schumm, Y. R., Griep, S., and Quillfeldt, P. (2023). Using Next-Generation Sequencing to Disentangle the Diet and Incidence of Intestinal Parasites of Falkland Flightless Steamer Duck Tachyeres brachypterus and Patagonian Crested Duck Lophonetta specularioides Sharing a South Atlantic Island. Genes, 14(3), 731. https://doi.org/10.3390/genes14030731	Ducks	Bird	18S	Platyhelminth, nematoda	Cestodes, trematodes	QIAamp DNA Stool Mini	No	Illumina MiSeq	Custom pipeline, Mothur, USEARCH	NCBI GenBank	Fecal	United Kingdom	New Island and Malvinas Island, United Kingdom
41	2017	Lesniak, I., Heckmann, I., Heitlinger, E., Szentiks, C. A., Nowak, C., Harms, V., Jarausch, A., Reinhardt, I., Kluth, G., Hofer, H., and Krone, O. (2017)b. Population expansion and individual age affect endoparasite richness and diversity in a recolonising large carnivore population. Scientific Reports, 7. https://doi.org/10.1038/srep41730	Gray wolves, ungulates	Mammal	cox1, 18S	Platyhelminth, nematoda	Cestode, nematode, trematode	Phenol-chloroform	Yes	Illumina MiSeq	Custom pipeline	NCBI GenBank	Inner organs surveyed	Germany	Brandenburg/Saxony , Germany; Schleswige-Holstein, Germany;
42	2017	Heitlinger, E., Ferreira, S. C. M., Thierer, D., Hofer, H., and East, M. L. (2017). The Intestinal Eukaryotic and Bacterial Biome of Spotted Hyenas: The Impact of Social Status and Age on Diversity and Composition. Frontiers in Cellular and Infection Microbiology, 7(JUN). https://doi.org/10.3389/fcimb.2017.00262	Spotted hyena	Mammal	18S	Platyhelminth, nematoda	Cestode, Nematode	Macherey-Nagel	No	Illumina MiSeq	DADA2	SILVA, NCBI GenBank	Fecal	Tanzania	Serengeti National Park, Northwest Tanzania
43	2022	Murillo, T., Schneider, D., Heistermann, M., Daniel, R., and Fichtel, C. (2022). Assessing the drivers of gut microbiome composition in wild redfronted lemurs via longitudinal metacommunity analysis. Scientific Reports, 12(1). https://doi.org/10.1038/s41598-022-25733-x	Wild redfronted lemurs	Mammal	18S	Nematoda	Nematode	Qiagen PowerSoil DNA isolation	No	Illumina MiSeq	USEARCH	PR2	Fecal	Madagascar	German Primate Center in Kirindy Forest, Western Madagascar
44	2020	Schneider-Crease, I., Beehner, J. C., Bergman, T. J., Gomery, M. A., Koklic, L., Lu, A., and Snyder-Mackler, N. (2020). Ecology eclipses phylogeny as a major driver of nematode parasite community structure in a graminivorous primate. Functional ecology, 34(9), 1898–1906. https://doi.org/10.1111/1365-2435.13603	Gelada monkey	Mammal	ITS2	Nematoda	Nematode	MoBio DNEasy Blood and Tissue, Powerlyser Powersoil kit	Both	Illumina Novaseq SP	QIIME	NCBI GenBank	Fecal	Ethiopa	Simien Mountain National Park, Ethiopia
45	2018	de Vos, A., Faux, C. E., Marthick, J., Dickinson, J., and Jarman, S. N. (2018). New determination of prey and parasite species for Northern Indian Ocean blue whales. Frontiers in Marine Science, 5(APR). https://doi.org/10.3389/fmars.2018.00104	Blue whales	Mammal	18S	Acanthocephala	Acanthocephala	QIAamp DNA Stool kit	No	Illumina MiSeq	USEARCH	NCBI GenBank	Fecal	Sri Lanka	Southern Coast of Sri Lanka
46	2021	Halvarsson, P., and Höglund, J. (2021). Sheep nemabiome diversity and its response to anthelmintic treatment in Swedish sheep herds. Parasites and Vectors, 14(1). https://doi.org/10.1186/s13071-021-04602-y	Sheep	Mammal	ITS2	Nematoda	Nematode	Macherey-Nagel Nucleospin DNA tissue kit	Yes	PacBio SMRT cell	SCATA	NCBI GenBank	Fecal	Sweden	South Sweden
47	2022	Halvarsson, P., Baltrušis, P., Kjellander, P., and Höglund, J. (2022). Parasitic strongyle nemabiome communities in wild ruminants in Sweden. Parasites and Vectors, 15(1). https://doi.org/10.1186/s13071-022-05449-7	Deer	Mammal	ITS2	Nematoda	Nematode	Macherey-Nagel Nucleospin DNA tissue kit	Yes	PacBio SMRT cell	DADA2	NCBI GenBank, Nemabiome ITS2 database	Fecal	Sweden	South Sweden
48	2016	Srivathsan, A., Ang, A., Vogler, A. P., and Meier, R. (2016). Fecal metagenomics for the simultaneous assessment of diet, parasites, and population genetics of an understudied primate. Frontiers in Zoology, 13(1). https://doi.org/10.1186/s12983-016-0150-4	Banded leaf monkey	Mammal	cox1	Nematoda	Nematode	Qiagen DNeasy Blood and Tissue	No	Illumina MiSeq	Custom pipeline	NCBI GenBank	Fecal	Singapore	Nee Soon Swamp Forest in the Central Catchment Nature Reserve, Singapore
49	2019	Scott, H., Gilleard, J. S., Jelinski, M., Barkema, H. W., Redman, E. M., Avramenko, R. W., Luby, C., Kelton, D. F., Bauman, C. A., Keefe, G., Dubuc, J., and Uehlinger, F. D. (2019). Prevalence, fecal egg counts, and species identification of gastrointestinal nematodes in replacement dairy heifers in Canada. Journal of Dairy Science, 102(9), 8251–8263. https://doi.org/10.3168/jds.2018-16115	Cattle	Mammal	ITS2	Nematoda	Nematode	Avramenko protocol	Yes	Illumina MiSeq	Not specified	Nemabiome ITS2 database	Fecal	Canada	British Columbia, Canada; Alberta, Canada; Saskatchewan, Canada; Manitoba, Canada; Newfoundland, Canada; Quebec, Canada; Ontario, Canada; Prince Edward Island, Canada; Nova Scotia, Canada; New Brunswick, Canada
50	2021	Bueno de Mesquita, C. P., Nichols, L. M., Gebert, M. J., Vanderburgh, C., Bocksberger, G., Lester, J. D., Kalan, A. K., Dieguez, P., McCarthy, M. S., Agbor, A., Álvarez Varona, P., Ayimisin, A. E., Bessone, M., Chancellor, R., Cohen, H., Coupland, C., Deschner, T., Egbe, V. E., Goedmakers, A., … Dunn, R. R. (2021). Structure of Chimpanzee Gut Microbiomes across Tropical Africa. MSystems, 6(3). ht…	Chimpanzee	Mammal	18S	Nematoda	Nematode	QIAamp 96 PowerFecal for QIAcube HT robot	No	Illumina MiSeq	DADA2	SILVA	Fecal	Cameroon, Congo, Gabon, Guinea, Guinea-Bissau, Côte d’Ivoire, Liberia, Mali, Nigeria, Rwanda, Senegal, Sierra Leone, Tanzania, Uganda	Cameroon, Congo, Gabon, Guinea, Guinea-Bissau, Côte d’Ivoire, Liberia, Mali, Nigeria, Rwanda, Senegal, Sierra Leone, Tanzania, Uganda
51	2020	Sachs, M., Schluckebier, R., Poll, K., Schulz, V., Sabino-Pinto, J., Schmidt, E., Simon, K., Künzel, S., Ziegler, T., Arndt, H., and Vences, M. (2020). Evidence of Batrachochytrium dendrobatidis and other amphibian parasites in the Green toad (Bufotes viridis), syntopic amphibians and environment in the Cologne Bay, Germany.	Anurans	Amphibian	18S	Nematoda	Nematode	Zymo Quick gDNA prep kit	No	Illumina MiSeq	QIIME	SILVA, NCBI GenBank	Cloacal swab	Germany	Cologne, Germany
52	2017	Júnior, L., Medeiros, C. M., Giongo, A. W., Borges, A., and de Amorin, L. G. (2017). Fecal Eukaryotic Community of Wild Young South American (Arctocephalus australis) and Subantarctic Fur Seals (Arctocephalus tropicalis). Ann Mar Biol Res (Vol. 4, Issue 2).	Fur seals	Mammal	18S	Acanthocephala, platyhelminth, nematoda	Nematode, trematode, acanthocephala	MoBio PowerFecal DNA Isolation	No	Ion Personal Genome Machine System (Thermo Fisher)	QIIME, USEARCH	SILVA	Fecal	Brazil	Brazil coast, Brazil
53	2022	Mason, B., Petrzelkova, K. J., Kreisinger, J., Bohm, T., Cervena, B., Fairet, E., Fuh, T., Gomez, A., Knauf, S., Maloueki, U., Modry, D., Shirley, M. H., Tagg, N., Wangue, N., and Pafco, B. (2022). Gastrointestinal symbiont diversity in wild gorilla: A comparison of bacterial and strongylid communities across multiple localities. Molecular Ecology, 31(15), 4127–4145. https://doi.org/10.1111/mec.1…	Gorilla	Mammal	ITS2	Nematoda	Nematode	MoBio PowerSoil DNA Isolation	No	Illumina MiSeq	DADA2	NCBI GenBank	Fecal	Cameroon, Central African Republic, Democratic Republic of the Congo, Gabon	Campo Ma'an National Park, Cameroon; Dja Faunal Reserve, Cameroon; Dzanga-Sangha Protected Areas, Central African Republic ; Odzala-Kokoua National Park, Republic of Congo; Loango National Park, Gabon
54	2020	Mann, A. E., Mazel, F., Lemay, M. A., Morien, E., Billy, V., Kowalewski, M., di Fiore, A., Link, A., Goldberg, T. L., Tecot, S., Baden, A. L., Gomez, A., Sauther, M. L., Cuozzo, F. P., Rice, G. A. O., Dominy, N. J., Stumpf, R., Lewis, R. J., Swedell, L., … Wegener Parfrey, L. (2020). Biodiversity of protists and nematodes in the wild nonhuman primate gut. ISME Journal, 14(2), 609–622. https://doi…	Non-human primates	Mammal	18S	Nematoda	Nematode	MoBio PowerSoil DNA Isolation	No	Illumina MiSeq	QIIME, USEARCH	SILVA, NCBI GenBank	Fecal	Central African Republic, Columbia, Ecuador, Ethiopa, Madagascar, Mexico, Uganda	Dzanga Sangha, Central African Republic; San Juan de Carare, Columbia; Yasuni Biosphere Reserve, Ecuador; Awash National Park, Ethiopa; Guassa, Ethiopa; Ranomafana National Park, Madagascar; Beza Mahafaly Reserve, Madagascar; Kirindy Mitea, Madagascar; Palenque National Park, Mexico; Kibale National Park, Uganda
55	2022	Pinho, C. J., Roca, V., Perera, A., Sousa, A., Bruni, M., Miralles, A., and Vasconcelos, R. (2022). Digging in a 120 years-old lunch: What can we learn from collection specimens of extinct species? PLoS ONE, 17(7 July). https://doi.org/10.1371/journal.pone.0270032	Extinct giant skink	Reptile	28S	NA	Sequencing failed-possibly due to degradation	QIAamp DNA Micro Kit	Yes	Illumina MiSeq	NA-Sequencing failed	NCBI GenBank	Digestive tract	Republic of Cabo Verde	Branco Islet, Republic of Cabo Verde
56	2023	Papaiakovou, M., Fraija-Fernández, N., James, K., Briscoe, A. G., Hall, A., Jenkins, T. P., Dunn, J., Levecke, B., Mekonnen, Z., Cools, P., Doyle, S. R., Cantacessi, C., and Littlewood, D. T. J. (2023). Evaluation of genome skimming to detect and characterise human and livestock helminths. International Journal for Parasitology, 53(2), 69–79. https://doi.org/10.1016/j.ijpara.2022.12.002	Humans, pig, alpaca	Mammal	ITS2	Nematoda	Nematode	MP Biomedicals FAST DNA SPIN soil, Qiagen IAsym	No	Illumima HiSeq	Custom pipeline, USEARCH	NCBI GenBank, Nemabiome ITS2 database	Fecal	Belgium, Democratic Repulic of the Congo, Ethiopia, Italy, Myanmar, Sri Lanka	Belgium, Democratic Repulic of the Congo, Ethiopia, Italy, Myanmar, Sri Lanka
57	2020	Barone, C. D., Wit, J., Hoberg, E. P., Gilleard, J. S., and Zarlenga, D. S. (2020). Wild ruminants as reservoirs of domestic livestock gastrointestinal nematodes. Veterinary parasitology, 279, 109041. https://doi.org/10.1016/j.vetpar.2020.109041	Pronghorn, elk, mule deer, white-tailed deer, bighorn sheep, moose, cattle, caribou	Mammal	ITS2	Nematoda	Nematode	Qiagen DNeasy Blood and Tissue kit	Yes	Illumina MiSeq	Mothur	Nemabiome ITS2 database	Fecal	United States	Massachusetts, United States; Rhode Island, United States; Vermont, United States; New York, United States; Maryland, United States; Kentucky, United States; North Carolina, United States; South Carolina, United States; Arkansas, United States; Louisiana, United States; Iowa, United States; Kansas, United States; Nebraska, United States; New Mexico, United States; Wyoming, United States; Alaska, …
58	2021	Sigsgaard, E. E., Olsen, K., Hansen, M. D. D., Hansen, O. L. P., Høye, T. T., Svenning, J. C., and Thomsen, P. F. (2021). Environmental DNA metabarcoding of cow dung reveals taxonomic and functional diversity of invertebrate assemblages. Molecular Ecology, 30(13), 3374–3389. https://doi.org/10.1111/mec.15734	Cattle	Mammal	cox1	Nematoda	Nematode	QIAamp Fast DNA Stool Mini	No	Illumina MiSeq	DADA2	NCBI GenBank	Fecal	Denmark	Mols Bjerge National Park, Denmark
59	2022	Baltrušis, P., Halvarsson, P., and Höglund, J. (2022). Estimation of the impact of three different bioinformatic pipelines on sheep nemabiome analysis. Parasites and Vectors, 15(1). https://doi.org/10.1186/s13071-022-05399-0	Sheep	Mammal	ITS2	Nematoda	Nematode	Macherey–Nagel Nucleospin DNA	Yes	PacBio SMRT cell	DADA2, Mothur, SCATA	Nemabiome ITS2 database	Fecal	Sweden	South-Central Sweden
60	2015	Berry, O., Bulman, C., Bunce, M., Coghlan, M., Murray, D. C., and Ward, R. D. (2015). Comparison of morphological and DNA metabarcoding analyses of diets in exploited marine fishes. Marine Ecology Progress Series, 540, 167–181. https://doi.org/10.3354/meps11524	Fish	Fish	cox1, 18S	Platyhelminth, nematoda	Nematode, platyhelminths	Qiagen DNeasy Blood and Tissue	Yes	Roche 454	Custom pipeline	NCBI GenBank	Stomach, intestines	Australia	Bass Strait, Australia
61	2020	Gogarten, J. F., Calvignac-Spencer, S., Nunn, C. L., Ulrich, M., Saiepour, N., Nielsen, H. V., Deschner, T., Fichtel, C., Kappeler, P. M., Knauf, S., Müller-Klein, N., Ostner, J., Robbins, M. M., Sangmaneedet, S., Schülke, O., Surbeck, M., Wittig, R. M., Sliwa, A., Strube, C., … Noll, A. (2020). Metabarcoding of eukaryotic parasite communities describes diverse parasite assemblages spanning the p…	Primates	Mammal	18S	Nematoda, acanthocephala, platyhelminth	Nematode, cestode, acanthocephala	First-DNA all tissue kit (Genial)	No	Illumina MiSeq	DADA2	SILVA	Fecal	Democratic Republic of the Congo, Côte d'Ivoire, Gabon, Germany, Madagascar, Thailand	Kokolopori, Democratic Republic of the Congo; Taï National Park, Côte d'Ivoire; Loango National Park, Gabon; Affenberg Salem, Germany; Kirindy Forest, Madagascar; Phu Khleo Wildlife Sanctuary, Thailand
62	2023	Pinto SL, Henriquez MC, Cheves Hernandez S, Duytschaever G, Wit J, Avramenko RW, et al. Promise and limitations of 18S genetic screening of extracted fecal DNA from wild capuchins. Front Ecol Evol. 2023;11:1–10.	Wild capuchin monkeys	Mammal	18S	Nematoda	Nematode	Macherey–Nagel Nucleospin DNA	No	Illumina MiSeq	DADA2	PR2	Fecal	Costa Rica	Sector Santa Rosa, Área de Conservación Guanacaste, Costa Rica
